# Supplementary material for: Hydrocarbon phenotyping of algal species using pyrolysis-gas chromatography mass spectrometry
Source: BMC Biotechnol. 2010 May 21;10:40. doi: 10.1186/1472-6750-10-40 (PMC2883956; doi:10.1186/1472-6750-10-40)
Supplement: Additional file 2 — Table S1: Identification of pyrolysis products in Botryococcus braunii race B using GCMS and NISTMS Library 2005. Only deconovoluted components are shown here that are annotated as hydrocarbon substructure and that showed more than 70% similarity during NIST05 library searches. [file 1472-6750-10-40-S2.XLS]

## Sheet: Sheet1
retention time	Model	substructure classifier	hit1	score	hit2	score	hit3	score	hit4	score
14.5453	135	non ar	p-Anisic acid, 4-nitrophenyl ester	75	p-Anisic acid, 3,4-dichlorophenyl ester	74	p-Anisic acid, 4-cyanophenyl ester	74	p-Anisic acid, 4-chlorophenyl ester	72
11.813	138	non ar	Naphthalene, decahydro-, cis-	71	Naphthalene, decahydro-	70	Spiro[4.5]decane	69	Acetylenedicarboxylic acid, di-(-)-menthyl-	66
21.001	55	C11 H23 !non ar !(CH2)6-CO	1,15-Pentadecanediol	77	Oleyl Alcohol	76	11-Hexadecen-1-ol, (Z)-	74	Cyclopentadecanol	74
15.2939	70	C4 H9 !C6 H13 n !C11 H23	2-Hexadecene, 3,7,11,15-tetramethyl-, [R-[R*,R*-(E)]]-	79	1-Tetradecene	69	1-Pentadecene	68	Acetic acid, 3,7,11,15-tetramethyl-hexadecyl ester	68
4.2744	96	non ar	2-Cyclopenten-1-one, 3-methyl-	82	2-Cyclopenten-1-one, 2-methyl-	77	Furan, 2,4-dimethyl-	76	3-Hexyne, 2-methyl-	72
5.8108	97	non ar	3-Thiopheneacetic acid	71	2-Thiopheneacetic acid	69	Propanedioic acid, 3-thienyl-	67	3-Pentenoic acid, 2,2,4-trimethyl-	62
5.9404	41 67 55 81 82 54 69 68 96 39	non ar	1,10-Undecadiene	92	1,11-Dodecadiene	89	10-Undecen-1-ol	87	1,13-Tetradecadiene	87
9.3624	54 67 97 68 69 41 81 82 43 180	non ar	Z-4-Tridecen-1-yl acetate	77	4-Tridecen-1-ol, acetate, (E)-	77	1-Pentadecyne	75	(Z)6-Pentadecen-1-ol	75
20.949	82 55 96 83 95 97 67 109 110 123	C4 H9 !C6 H13 n !C11 H23 !hydrocarb !non ar	1,19-Eicosadiene	89	1,16-Hexadecanediol	87	1,15-Hexadecadiene	86	18-Nonadecen-1-ol	86
16.6129	82 96 81 67 95 83 41 54 68 109	hydrocarb !non ar	11-Hexadecen-1-ol, (Z)-	83	Oleyl Alcohol	83	1,13-Tetradecadiene	82	Eicosen-1-ol, cis-9-	81
20.3562	83 97 57 111 43 69 71 84 56 85	C4 H9 !C6 H13 n !C11 H23 !non ar	1-Docosene	88	3-Eicosene, (E)-	88	1-Nonadecene	88	5-Eicosene, (E)-	87
8.7985	41 81 67 82 54 69 95 68 96 109 110	non ar	8-Dodecenol	83	10-Undecen-1-ol	83	1,13-Tetradecadiene	82	11-Dodecenol	82
15.6378	55 96 81 41 67 95 83 68 54 57 110	C11 H23 !non ar	Oleyl Alcohol	85	Oxirane, tetradecyl-	85	18-Nonadecen-1-ol	85	1,15-Pentadecanediol	85
8.9505	58 43 56 70 69 71 57 59 111 126 196	C10 H21 !non ar	1-Nonanol, 4,8-dimethyl-	75	1-Heptene, 2-isohexyl-6-methyl-	74	1-Pentadecene, 2-methyl-	74	2-Methyl-1-undecanol	73
3.6643	67 54 105 41 124 82 68 39 81 53 120	non ar	4-Cyclononen-1-one	75	E-1,6-Undecadiene	75	trans-1-Butenylcyclopentane	74	Cyclohexane, 1-propenyl-	74
14.2033	69 57 56 70 55 43 126 41 98 85 125	C6 H13 n !C10 H21 !C11 H23 !non ar	2-Hexadecene, 3,7,11,15-tetramethyl-, [R-[R*,R*-(E)]]-	78	1-Dodecanol, 3,7,11-trimethyl-	78	1-Undecene, 5-methyl-	77	1-Nonanol, 4,8-dimethyl-	76
9.7293	70 55 57 56 71 43 83 97 125 84 111	C6 H13 n !C10 H21 !C11 H23 !non ar	1-Dodecanol, 3,7,11-trimethyl-	83	1-Tridecene	82	1-Pentadecene	81	3-Tetradecene, (Z)-	81
17.5515	82 96 55 83 81 69 67 68 97 110 123	C4 H9 !C6 H13 n !non ar	Eicosen-1-ol, cis-9-	82	Oleyl Alcohol	82	(Z)6-Pentadecen-1-ol	81	18-Nonadecen-1-ol	81
17.7901	97 83 57 71 43 111 55 70 56 85 84	C4 H9 !C6 H13 n !C7 H15 !C10 H21 !C11 H23 !hydrocarb	1-Nonadecene	84	9-Eicosene, (E)-	84	11-Tricosene	84	3-Eicosene, (E)-	84
15.7789	81 68 79 69 83 109 97 85 111 53 56 70	C6 H13 n !C11 H23 !non ar	3,7,11,15-Tetramethyl-2-hexadecen-1-ol	86	Phytol	78	3-Eicosyne	77	1,4-Eicosadiene	76
11.3883	55 82 41 81 67 96 95 69 83 68 97 110 39	hydrocarb !non ar	1,13-Tetradecadiene	93	11-Hexadecen-1-ol, (Z)-	92	1,12-Tridecadiene	91	1,11-Dodecadiene	90
20.1497	55 82 96 69 83 41 95 110 43 67 54 109 57	non ar	1,19-Eicosadiene	87	1,16-Hexadecanediol	86	18-Nonadecen-1-ol	86	Oleyl Alcohol	86
13.5483	67 55 81 82 96 41 95 83 68 97 109 110 43	C6 H13 n !C11 H23 !non ar	11-Hexadecen-1-ol, (Z)-	79	1,13-Tetradecadiene	79	11-Dodecenol	78	E,Z-2,13-Octadecadien-1-ol	78
19.3183	82 55 69 96 83 67 95 54 81 97 41 57 68	C4 H9 !C6 H13 n !non ar	11-Hexadecen-1-ol, (Z)-	85	1,19-Eicosadiene	85	1,13-Tetradecadiene	85	1,15-Pentadecanediol	85
7.3974	55 67 81 41 82 54 69 95 96 68 39 83 109 53	non ar	1,11-Dodecadiene	92	1,13-Tetradecadiene	90	1,10-Undecadiene	90	Cycloundecene(E)	89
21.7201	55 69 96 83 97 41 95 67 68 57 109 54 110 123	C4 H9 !C6 H13 n !C11 H23 !hydrocarb !non ar !B	1,19-Eicosadiene	88	1,16-Hexadecanediol	87	Eicosen-1-ol, cis-9-	86	18-Nonadecen-1-ol	86
14.6159	67 55 82 81 96 54 95 69 41 110 68 97 43 109	non ar	Oleyl Alcohol	88	11-Hexadecen-1-ol, (Z)-	87	1,13-Tetradecadiene	87	1,11-Dodecadiene	86
25.3371	97 55 96 74 57 82 81 67 111 84 56 109 41 54	C4 H9 !C6 H13 n !C11 H23 !non ar	Oxirane, tetradecyl-	77	Oxirane, hexadecyl-	76	9-Octadecenal, (Z)-	76	13-Octadecenal, (Z)-	75
2.1079	41 55 70 56 42 39 69 83 57 54 84 53 67 112 40	hydrocarb !non ar	2-Octene	89	2-Octene, (Z)-	89	3-Octene, (Z)-	87	4-Octene, (Z)-	86
10.1271	55 41 81 82 67 69 96 95 54 68 43 39 109 110 123	non ar	1,13-Tetradecadiene	86	11-Hexadecen-1-ol, (Z)-	85	1,15-Pentadecanediol	85	1,14-Tetradecanediol	84
14.7929	55 82 96 41 69 81 95 83 67 68 97 54 109 110 39	hydrocarb !non ar	11-Hexadecen-1-ol, (Z)-	90	1,13-Tetradecadiene	90	1,15-Hexadecadiene	90	1,14-Tetradecanediol	89
18.6819	97 83 57 111 43 69 55 71 56 70 41 85 82 125 84	C4 H9 !C6 H13 n !C11 H23 !non ar	1-Nonadecene	87	3-Eicosene, (E)-	87	1-Docosene	87	5-Eicosene, (E)-	87
24.8335	382 147 145 105 81 107 383 91 255 120 213 93 133 146 159 261	C10 H21 !non ar !r>C=C<r	Ergost-5-en-3-ol, acetate, (3á,24R)-	80	Cholest-5-en-24-one, 3-(acetyloxy)-, (3á)-	77	17-(1,5-Dimethylhexyl)-10,13-dimethyl-1,7,8,9,10,11,12,13,14,15,16,17-dodecahydrocyclopenta[a]phenanthren-4-one	71	Ergost-5-en-3-ol, (3á)-	71
6.5576	54 67 41 81 152 68 55 82 43 95 69 79 65 53 66 109 153	non ar	1,4-Undecadiene, (E)-	87	Cycloundecene(E)	85	Cycloundecene(Z)	85	Decalin, syn-1-methyl-, cis-	81
26.4463	55 57 69 83 96 97 138 109 71 68 95 123 110 124 70 111 54	C4 H9 !C6 H13 n !C11 H23 !hydrocarb !non ar	Cyclododecanemethanol	72	Pentadecanal-	72	1,19-Eicosadiene	71	Oxirane, hexadecyl-	71
16.8561	97 57 83 55 43 69 41 111 71 56 85 84 98 125 68 96 67	C4 H9 !C6 H13 n !C11 H23 !non ar	1-Nonadecene	93	3-Eicosene, (E)-	92	5-Eicosene, (E)-	92	9-Eicosene, (E)-	92
6.0617	55 41 70 56 69 83 57 84 97 39 42 71 98 54 68 82 111 112	C11 H23 !non ar	1-Undecene	94	Cyclopropane, octyl-	93	1-Dodecene	93	1-Undecanol	92
12.5815	55 82 41 81 96 67 69 95 83 68 54 97 109 43 56 57 39 123	non ar	11-Hexadecen-1-ol, (Z)-	92	1,14-Tetradecanediol	90	1,13-Tetradecadiene	90	Oleyl Alcohol	90
13.7139	55 82 81 41 69 96 95 67 83 68 54 97 109 56 110 57 39 137	hydrocarb !non ar	1,13-Tetradecadiene	93	11-Hexadecen-1-ol, (Z)-	92	1,15-Hexadecadiene	91	cis-9-Tetradecen-1-ol	91
22.5131	96 55 82 69 83 81 67 95 109 43 68 57 41 110 124 123 376 56	C6 H13 n !C11 H23 !non ar	1,19-Eicosadiene	86	(Z)-14-Tricosenyl formate	85	Oleyl Alcohol	84	Eicosen-1-ol, cis-9-	84
7.9914	54 67 41 81 68 82 55 69 95 96 43 57 39 79 65 83 80 77 66	non ar	Cyclododecene	87	Cyclododecene, (E)-	87	Cycloundecene, 1-methyl-	86	5-Dodecen-1-ol, acetate, (Z)-	84
14.8628	83 55 97 57 69 43 41 70 56 111 84 85 82 125 112 96 68 67 39	C6 H13 n !C11 H23 !non ar	3-Octadecene, (E)-	94	1-Nonadecene	93	E-15-Heptadecenal	93	9-Octadecene, (E)-	92
13.7921	97 83 55 43 57 69 41 70 56 71 111 84 85 98 125 67 112 42 39	C4 H9 !C6 H13 n !C11 H23 !non ar	E-14-Hexadecenal	93	3-Octadecene, (E)-	93	5-Octadecene, (E)-	92	1-Nonadecene	92
18.7274	265 264	C4 H9 !C6 H13 n !C11 H23 !(CH2)6-CO	Elaidic acid, isopropyl ester	76	Decyl oleate	75	Oleic anhydride	75	9-Octadecenoic acid (Z)-, 2,3-dihydroxypropyl ester	74
4.2083	57 100	C2H5-CO	Propanoic acid, ethenyl ester	72	1,2-Ethanediol, dipropanoate	62	Oxalic acid, monoamide, n-butyl-, isobutyl ester	61	cis-1-Ethoxy-1-butene	60
16.9164	57 71	C4 H9 !C6 H13 n !C7 H15 !C11 H23 !hydrocarb	Hexane, 3,3-dimethyl-	77	Hexadecane	75	Decane, 6-ethyl-2-methyl-	75	Octane, 2,4,6-trimethyl-	74
23.5973	57 71	C6 H13 n !C11 H23 !non ar	1-Decanol, 2-hexyl-	80	1-Docosene	78	1-Nonadecene	77	3-Eicosene, (E)-	76
18.7556	58 59	C11 H23 !non ar	11-Dodecen-2-one	73	Cyclopentadecanone, 4-methyl-	72	Cyclopentadecanone	71	Cyclohexadecanone	69
4.3886	81 96	non ar	o-Menth-8-ene	76	Cyclopentane, 1,2-dimethyl-3-(1-methylethenyl)-	74	1,8-Nonadiene, 2,8-dimethyl-	74	10-Dodecenol	70
8.9069	55 41 69 83 43 70 57 56 97 84 111 71 98 42 67 39 82 68 112 85	C6 H13 n !C11 H23 !non ar	1-Tridecene	96	3-Tetradecene, (Z)-	93	1-Dodecene	92	3-Hexadecene, (Z)-	92
25.1235	55 69 82 81 95 57 97 67 96 43 68 109 71 70 56 155 307 111 85 98	C4 H9 !C6 H13 n !C11 H23 !hydrocarb !non ar	1,2-15,16-Diepoxyhexadecane	76	13-Octadecenal, (Z)-	75	cis-9,10-Epoxyoctadecan-1-ol	74	cis-9-Hexadecenal	74
23.9251	55 69 83 82 96 97 81 95 68 67 41 57 43 110 109 111 56 70 124 54	C4 H9 !C6 H13 n !C11 H23 !hydrocarb !non ar	(Z)-14-Tricosenyl formate	85	1,19-Eicosadiene	84	1,21-Docosadiene	83	Oleyl Alcohol	83
23.1899	55 82 69 96 97 81 95 41 43 57 67 68 109 110 56 70 123 54 138 390	C4 H9 !C6 H13 n !C11 H23 !hydrocarb !non ar	1,19-Eicosadiene	88	1,21-Docosadiene	87	18-Nonadecen-1-ol	85	Eicosen-1-ol, cis-9-	85
25.2184	55 83 82 96 69 97 81 95 43 67 41 110 111 56 70 71 124 54 123 138	C4 H9 !C6 H13 n !C11 H23 !hydrocarb !non ar	(Z)-14-Tricosenyl formate	80	1,21-Docosadiene	79	1,19-Eicosadiene	79	18-Nonadecen-1-ol	78
24.5589	55 83 82 96 69 97 81 95 68 57 41 43 67 110 56 109 70 123 111 54	C4 H9 !C6 H13 n !C11 H23 !hydrocarb !non ar	1,19-Eicosadiene	84	1,16-Hexadecanediol	84	(Z)-14-Tricosenyl formate	84	Oleyl Alcohol	83
3.2101	56 43 55 41 69 70 83 42 97 39 57 84 54 67 68 126 71 82 40 85	hydrocarb !non ar	1-Nonene	94	2-Nonene	92	Cyclopropane, 1-methyl-2-octyl-	90	cis-2-Nonene	90
4.59	56 55 41 70 69 57 43 83 39 42 84 111 54 98 68 71 67 53 82 112	hydrocarb !non ar	1-Decene	96	Cyclopropane, 1-heptyl-2-methyl-	93	Cyclopropane, octyl-	92	Cyclopropane, 1-hexyl-2-methyl-	92
6.267	57 41 56 43 55 44 70 98 69 82 68 81 95 39 67 96 42 71 54 83	non ar	Nonanal	93	2-Nonen-1-ol, (E)-	85	2-Nonen-1-ol, (Z)-	85	2-Nonen-1-ol	84
15.3465	68 95 82 57 69 123 43 55 81 83 67 41 97 71 96 109 124 111 79 56	C10 H21 !C11 H23 !hydrocarb !non ar	3,7,11,15-Tetramethyl-2-hexadecen-1-ol	89	Phytol	84	3-Eicosyne	84	9-Eicosyne	82
17.9986	71 123 43 81 69 55 41 68 95 83 82 97 56 70 67 111 85 126 109 96	C11 H23 !non ar	Phytol	92	3,7,11,15-Tetramethyl-2-hexadecen-1-ol	83	Isophytol	80	Cyclohexanol, 5-methyl-2-(1-methylethyl)-, (1à,2á,5á)-	79
10.2297	83 55 69 41 43 97 70 57 56 84 71 111 98 42 82 67 68 39 85 54	C6 H13 n !C11 H23 !non ar	1-Tridecene	95	1-Tetradecene	95	1-Dodecene	94	3-Hexadecene, (Z)-	93
12.6662	83 55 97 43 57 69 41 70 56 111 84 71 98 82 85 112 42 68 54 96	C6 H13 n !C11 H23 !non ar	1-Hexadecene	94	1-Hexadecanol	92	E-14-Hexadecenal	92	1-Pentadecene	91
11.4807	83 55 97 57 69 41 43 70 56 84 71 111 98 82 67 85 42 54 39 68	C6 H13 n !C11 H23 !non ar	1-Pentadecene	94	1-Tridecene	94	3-Hexadecene, (Z)-	93	1-Hexadecene	92
6.4357	118 119 117	non ar	Aziridine, 2-phenyl-	80	1H-Indole, 2,3-dihydro-	79	2,3-Cyclopentenopyridine	77	1H-Isoindole, 2,3-dihydro-	74
14.6819	55 67 82	C4 H9 !C6 H13 n !C11 H23	1,15-Pentadecanediol	85	Oleyl Alcohol	84	1,14-Tetradecanediol	83	11-Hexadecen-1-ol, (Z)-	83
3.3243	57 43 85	C11 H23 !non ar	Nonane	84	Undecane, 5,7-dimethyl-	81	Heptane, 2,4,6-trimethyl-	80	Hexane, 2,4-dimethyl-	80
6.1855	57 71 85	C4 H9 !C5 H11 !C6 H13 n !C8 H17 !C11 H23	Undecane	81	Decane, 6-ethyl-2-methyl-	79	Tridecane	79	Octane, 3-ethyl-2,7-dimethyl-	77
14.9315	57 85 71	C6 H13 n !C7 H15 !C11 H23	Sulfurous acid, 2-ethylhexyl hexyl ester	77	Sulfurous acid, 2-ethylhexyl isohexyl ester	73	1-Iodoundecane	72	Hexadecane	72
3.3442	67 70 81	non ar	Cyclohexane, ethenyl-	73	Bicyclo[5.1.0]octane	73	9-Azabicyclo(6,2,0)decan-10-one	73	Cyclooctene	72
28.4979	71 43 97	C4 H9 !C6 H13 n !C11 H23	1-Dodecanol, 3,7,11-trimethyl-	72	17-Pentatriacontene	71	2-Piperidinone, N-[4-bromo-n-butyl]-	70	3-Heptadecenal	69
16.661	73 60 129	C7 H15 !C10 H21 !C11 H23	n-Hexadecanoic acid	84	l-(+)-Ascorbic acid 2,6-dihexadecanoate	75	Tetradecanoic acid	73	Pentadecanoic acid	72
25.6611	165 430 431 70	C11 H23	Vitamin E	89	Vitamin E	85	à-Tocopherol-á-D-mannoside	85	Vitamin E acetate	78
10.3285	57 71 43 85	C11 H23 !non ar	Hexadecane	80	Tridecane	79	Undecane, 4,7-dimethyl-	78	Decane, 2,5,9-trimethyl-	78
6.8989	68 67 81 152	non ar	Bicyclo[4.1.0]heptane, 7-butyl-	72	Z-4-Dodecenol	70	cis-11-Tetradecen-1-ol	68	1,11-Undecanediol	68
8.5174	70 83 57 98	non ar	2-Decenal, (E)-	79	2-Decenal, (Z)-	77	2-Nonenal, (E)-	72	2-Dodecenal, (E)-	71
5.5914	81 67 96 82	non ar	Spiro[4.5]decane	75	Naphthalene, decahydro-, cis-	75	Cyclohexene, 1-butyl-	74	Naphthalene, decahydro-	74
4.9615	82 81 67 95	non ar	Cyclohexene, 3-(2-methylpropyl)-	72	Cyclohexene,3-propyl-	70	4,5-Nonadiene	70	Cyclohexene,1-propyl-	70
16.6809	95 82 96 81	C6 H13 n !C11 H23 !non ar	Pentadecanal-	78	Oxirane, dodecyl-	77	Oxirane, hexadecyl-	77	Oxirane, tridecyl-	77
24.3966	97 83 57 69	C4 H9 !C6 H13 n !C11 H23 !hydrocarb !non ar	7-Hexadecenal, (Z)-	78	13-Octadecenal, (Z)-	77	Oxirane, tetradecyl-	77	Oxirane, hexadecyl-	77
3.1016	54 67 55 41 68	non ar	1,8-Nonadiene	84	Cyclohexane, 1-ethenyl-2-methyl-, trans-	81	Cycloheptene	80	Cyclohexane, methylene-	79
2.7071	56 70 69 55 126	C7 H15 !non ar	1-Heptene, 2,6-dimethyl-	82	1-Octene, 2-methyl-	74	3-Heptene, 2,6-dimethyl-	74	Undecane, 5-methylene-	74
7.6302	57 71 43 70 85	C11 H23 !non ar	Dodecane	79	Undecane	76	Undecane, 4-methyl-	76	Octane, 3,5-dimethyl-	76
5.415	67 138 82 109 95	non ar	Cyclopentene, 1-pentyl-	76	Cyclopentene, 1-(3-methylbutyl)-	71	Cyclopentane, pentylidene-	71	4,6-Decadiene	70
12.4956	67 81 82 95 96	C4 H9	5-Eicosyne	77	1-Heptadecyne	77	1-Pentadecyne	76	1,11-Dodecadiene	76
17.733	82 55 96 69 81	C6 H13 n !non ar !B	1,13-Tetradecadiene	80	11-Hexadecen-1-ol, (Z)-	80	1,15-Pentadecanediol	79	1,19-Eicosadiene	79
6.6236	67 82 69 41 95 68	non ar	Cyclopentane, 1,1'-(1,4-butandiyl)bis-	81	1,10-Undecadiene	80	1,11-Dodecadiene	79	1,13-Tetradecadiene	78
13.6176	81 55 67 96 82 95	non ar	8-Dodecen-1-ol, acetate, (Z)-	72	1,11-Dodecadiene	72	Cyclodecene, (Z)-	71	8-Dodecenol	70
4.114	83 41 56 57 39 69	C11 H23 !non ar	2-Heptenal, (Z)-	84	2-Heptenal, (E)-	83	1-Hexene, 3,5-dimethyl-	77	4-Pentenal, 2-ethyl-	75
3.7406	98 55 42 69 43 99	non ar	1,2-Cyclopentanedione	87	6-Oxa-bicyclo[3.1.0]hexan-3-one	82	2-Cyclopenten-1-one, 2-hydroxy-	81	2(3H)-Furanone, 5-methyl-	80
2.8425	98 70 42 97 69 53	non ar	2-Furanmethanol	79	3-Furanmethanol	76	Methylenecyclopropanecarboxylic acid	72	Levoglucosenone	69
15.7821	57 123 43 71 67 124 94	C10 H21 !non ar	3,7,11,15-Tetramethyl-2-hexadecen-1-ol	76	3-Eicosyne	65	1,4-Eicosadiene	64	Cyclohexanol, 5-methyl-2-(1-methylethyl)-, (1à,2á,5à)-(ñ)-	61
2.4454	67 54 95 68 110 41 69	non ar	1-Methylcycloheptene	81	Cyclooctene	81	Cyclooctene, (Z)-	80	Cyclopentane, (1-methylethenyl)-	80
17.8094	67 81 95 79 68 54 294	non ar	9,12-Octadecadienoic acid, methyl ester	82	9,15-Octadecadienoic acid, methyl ester, (Z,Z)-	81	9,12-Octadecadienoic acid, methyl ester, (E,E)-	80	9,12-Octadecadienoic acid (Z,Z)-, methyl ester	80
11.0335	82 83 81 95 194 57 71	non ar	Cyclopentene,1-heptyl-	73	1-Pentadecyne	72	Cyclopentene, 1-octyl-	72	Cyclopentene, 3-undecyl-	72
18.4522	82 96 55 81 95 83 67	C4 H9 !non ar	11-Hexadecen-1-ol, (Z)-	87	1,15-Pentadecanediol	86	1,15-Hexadecadiene	86	1,19-Eicosadiene	86
24.6949	83 97 57 111 43 71 55	C4 H9 !C6 H13 n !C11 H23 !non ar	1-Docosene	72	10-Heneicosene (c,t)	72	1-Nonadecene	72	Trichloroacetic acid, hexadecyl ester	72
23.3464	97 57 83 111 43 69 56	C4 H9 !C6 H13 n !C10 H21 !C11 H23 !hydrocarb !non ar	1-Docosene	87	1-Nonadecene	86	10-Heneicosene (c,t)	86	5-Eicosene, (E)-	86
15.4139	43 70 58 71 57 85 125 84	C6 H13 n !C11 H23 !non ar	6,10,14-Trimethyl-pentadecan-2-ol	77	1-Hexadecanol, 3,7,11,15-tetramethyl-	76	2-Hexadecene, 3,7,11,15-tetramethyl-, [R-[R*,R*-(E)]]-	76	2-Pentadecanone, 6,10,14-trimethyl-	75
24.473	67 81 96 80 110 109 94 54	C4 H9 !C6 H13 n !hydrocarb !non ar	Z-6,17-Octadecadien-1-ol acetate	73	9,17-Octadecadienal, (Z)-	72	9,12-Octadecadien-1-ol, (Z,Z)-	72	1,5-Dodecadiene	71
8.486	68 81 91 166 92 67 82 53	non ar	2,4-Dodecadiene, (E,Z)-	72	2,3-Nonadiene	64	2,4-Nonadiene, (E,E)-	63	5,7-Dodecadiene, (E,E)-	61
4.4713	55 67 41 81 117 68 95 96 78	non ar	Cyclodecene, (E)-	71	Cyclodecene, (Z)-	71	1,9-Decadiene	70	Bicyclo[7.1.0]decane	70
25.756	67 81 80 95 96 82 110 68 41	C6 H13 n !non ar	11,14-Eicosadienoic acid, methyl ester	77	Z-6,17-Octadecadien-1-ol acetate	76	E-6-Octadecen-1-ol acetate	75	Z,Z-6,13-Octadecadien-1-ol acetate	75
2.7026	TIC	C7 H15 !non ar	1-Heptene, 2,6-dimethyl-	86	1-Octene, 2-methyl-	79	Cyclopentanone, 2,2,5-trimethyl-	78	Undecane, 5-methylene-	77
4.923	TIC	C11 H23 !non ar	1-Decene, 4-methyl-	81	1-Octanol, 2-methyl-	79	1-Octanol, 3,7-dimethyl-	79	1-Hexanol, 5-methyl-2-(1-methylethyl)-	79
5.6851	TIC	C4 H9	2-Cyclohexen-1-one, 4,5-dimethyl-	76	Bicyclo[3.3.1]nonane	76	1H-Indene, octahydro-, trans-	76	9-Azabicyclo[6.1.0]nonane, 9,9'-azobis-, [1à,8à,9[E(1'R*,8'S*)]]-	74
6.4697	TIC	C7 H15 !C10 H21 !C11 H23	Maltol	81	Maltol propionate	72	4,5-Diamino-6-hydroxypyrimidine	72	4,5-Diamino-2-hydroxypyrimidine	67
7.0759	TIC	non ar	trans,trans-2,9-Undecadiene	77	1,4-Undecadiene, (E)-	72	3-Octen-1-ol, (Z)-	72	Naphthalene, decahydro-2-methyl-	71
7.5141	TIC	C11 H23 !non ar	1-Dodecene	95	Cyclopropane, nonyl-	93	1-Decene	92	1-Tridecene	91
7.5468	TIC	non ar	1,2-Ethanediamine, N'-ethyl-N,N-dimethyl-	78	Propanal	73	1,2-Ethanediamine, N,N,N'-trimethyl-	71	Trimethylamine	71
12.0394	TIC	C10 H21 !C11 H23 !non ar	1-Octanol, 2-butyl-	78	2-Methyl-1-undecanol	77	3-Octadecene, (E)-	77	Pentafluoropropionic acid, hexadecyl ester	77
13.1865	TIC	C6 H13 n !C10 H21 !C11 H23 !non ar	11-Tricosene	83	2-Methyl-1-undecanol	82	1-Dodecanol, 3,7,11-trimethyl-	80	3-Octadecene, (E)-	79
13.8678	TIC	C6 H13 n !C11 H23 !non ar	Decane, 2-methyl-	76	Dodecane, 4,6-dimethyl-	75	Tridecane	75	Undecane, 2,6-dimethyl-	75
15.8123	TIC	non ar	1,19-Eicosadiene	80	1,14-Tetradecanediol	79	1,15-Pentadecanediol	79	18-Nonadecen-1-ol	78
15.8829	TIC	C4 H9 !C6 H13 n !C11 H23 !non ar	1-Nonadecene	94	3-Octadecene, (E)-	93	3-Eicosene, (E)-	93	5-Eicosene, (E)-	93
15.9477	TIC	C4 H9 !C6 H13 n !C8 H17 !C11 H23	Sulfurous acid, 2-ethylhexyl hexyl ester	77	Sulfurous acid, 2-ethylhexyl isohexyl ester	73	3-Ethyl-3-methylheptane	72	Decane, 3,8-dimethyl-	71
16.9125	TIC	C4 H9 !C6 H13 n !C7 H15 !C11 H23 !hydrocarb	Tridecane	79	Hexadecane	79	Octane, 2,4,6-trimethyl-	78	Undecane, 4,7-dimethyl-	78
17.6118	TIC	C4 H9 !non ar	1,13-Tetradecadiene	83	11-Hexadecen-1-ol, (Z)-	81	1,15-Hexadecadiene	81	Oleyl Alcohol	81
19.5364	TIC	C4 H9 !C6 H13 n !C10 H21 !C11 H23 !hydrocarb !non ar	1-Hexadecanol	85	1-Nonadecene	85	1-Docosene	85	10-Heneicosene (c,t)	84
20.1991	TIC	C6 H13 n !C11 H23 !non ar	Oxirane, hexadecyl-	80	Oxirane, dodecyl-	78	Oxirane, tetradecyl-	78	Cyclododecanemethanol	77
20.6514	TIC	C4 H9 !C6 H13 n !C11 H23 !non ar	3-Heptadecenal	75	2-Heptadecenal	74	1-Hexadecanol	68	1-Docosene	68
21.1428	TIC	C4 H9 !C6 H13 n !C11 H23 !hydrocarb !non ar	1-Nonadecene	75	1-Hexadecanol	75	1-Docosene	75	5-Eicosene, (E)-	74
21.7727	TIC	C6 H13 n !C11 H23 !non ar	Oxirane, hexadecyl-	74	Oxirane, dodecyl-	73	Oxirane, tetradecyl-	73	1,22-Docosanediol	73
21.9081	TIC	C4 H9 !C6 H13 n !C11 H23 !hydrocarb !non ar	1-Docosene	90	1-Nonadecene	89	3-Eicosene, (E)-	89	5-Eicosene, (E)-	88
22.0063	TIC	non ar	Z-6,17-Octadecadien-1-ol acetate	74	(R)-(-)-14-Methyl-8-hexadecyn-1-ol	74	Z,Z-6,13-Octadecadien-1-ol acetate	74	9,12-Octadecadien-1-ol, (Z,Z)-	73
22.4688	TIC	C4 H9 !C6 H13 n !C11 H23 !hydrocarb !non ar	1,19-Eicosadiene	88	Eicosen-1-ol, cis-9-	86	Oleyl Alcohol	86	9-Octadecen-1-ol, (E)-	86
23.009	TIC	C4 H9 !C6 H13 n !C11 H23 !hydrocarb	1-Docosene	82	3-Eicosene, (E)-	81	1-Nonadecene	81	Pentafluoropropionic acid, heptadecyl ester	80
23.782	TIC	C4 H9 !C6 H13 n !C11 H23 !non ar	Oxirane, tetradecyl-	74	Oxirane, 2-decyl-3-(5-methylhexyl)-, cis-(ñ)-	74	Pentadecanal-	73	1,22-Docosanediol	73
23.893	TIC	C4 H9 !C6 H13 n !C11 H23 !hydrocarb !non ar	1,19-Eicosadiene	79	1,22-Docosanediol	79	(Z)-14-Tricosenyl formate	79	18-Nonadecen-1-ol	78
24.0361	TIC	C4 H9 !C6 H13 n !C11 H23 !hydrocarb	1-Nonadecene	89	1-Docosene	89	1-Heneicosyl formate	89	3-Eicosene, (E)-	88
24.1798	TIC	non ar	9,12-Octadecadien-1-ol, (Z,Z)-	74	(Z)6,(Z)9-Pentadecadien-1-ol	74	1,E-11,Z-13-Octadecatriene	74	Z-6,17-Octadecadien-1-ol acetate	74
24.3908	TIC	C4 H9 !C6 H13 n !C11 H23 !hydrocarb !non ar	13-Octadecenal, (Z)-	74	1,15-Pentadecanediol	74	cis-9-Hexadecenal	73	13-Tetradecenal	73
25.0484	TIC	C4 H9 !C6 H13 n !C11 H23 !non ar	Tetradecanal	75	Oxirane, tetradecyl-	74	13-Octadecenal, (Z)-	74	Octadecanal	74
25.3397	TIC	C4 H9 !C6 H13 n !C11 H23 !non ar	Oxirane, tetradecyl-	77	Oxirane, hexadecyl-	76	9-Octadecenal, (Z)-	75	13-Octadecenal, (Z)-	75
26.8267	TIC	C6 H13 n !non ar !alc tert	ç-Sitosterol	77	Stigmasterol, 22,23-dihydro-	76	á-Sitosterol	73	Stigmast-7-en-3-ol, (3á,5à,24S)-	68
26.8319	TIC	C6 H13 n !non ar !r>C=C<r !alc tert	ç-Sitosterol	73	Stigmasterol, 22,23-dihydro-	73	á-Sitosterol	70	Stigmast-7-en-3-ol, (3á,5à,24S)-	66
